# Supplementary material for: Expression patterns of miR-221, miR-214, and miR-375 in odontogenic keratocysts versus dentigerous cysts: an in vitro comparison
Source: BMC Oral Health. 2025 Dec 12;25:1896. doi: 10.1186/s12903-025-07289-0 (PMC12699812; doi:10.1186/s12903-025-07289-0)
Supplement: Supplementary file 2 — Supplementary Material 2. [file 12903_2025_7289_MOESM2_ESM.xlsx]

## Sheet: Sheet1
no	sample name	mir214	u6	dct case	no	sample name	mir214	u6	dct control	ddct	fch
1	00-23 OKC	30.28	20.12	10.16	1	00-73C Dentigerous	32.69	19.86	12.83	-2.34908	5.09498
2	99-58C OKC	31.59	20.69	10.9	2	00-59C dentigerous	33.25	21.05	12.2	-1.60908	3.05057
3	99-47-1 OKC	28.86	19.44	9.42	5	00-42C dentigerous	31.96	19.69	12.27	-3.08908	8.50952
4	99-47-2 OKC	29.78	20.3	9.48	6	00-7C dentigereous	33.078	19.86	13.218	-3.02908	8.16287
5	98-63C OKC	30.85	20.78	10.07	7	98-89C dentiregeous	32.67	20.78	11.89	-2.43908	5.42295
6	98-54C OKC	30.85	20.36	10.49	8	98-83C dentiregeous	33.02	20.35	12.67	-2.01908	4.05324
7	98-27C OKC	30.69	19.78	10.91	9	98-65C dentiregeous	33.05	20.65	12.4	-1.59908	3.02949
8	97-139C OKC	30.47	20.96	9.51	10	98-12C dentiregeous	33.26	20.48	12.78	-2.99908	7.99488
9	97-136C OKC	30.4	20.86	9.54	11	95-95C dentiregeous	32.96	20.96	12	-2.96908	7.83035
10	97-136C-2 OKC	29.75	19.69	10.06	13	94-53-C dentiregeous	33.48	20.14	13.34	-2.44908	5.46067
11	97-75C OKC	31.34	20.39	10.95	15	94-24J-1 dentiregeous	33.18	20.65	12.53	-1.55908	2.94665
12	95-94C OKC	31.89	20.47	11.42	16	94-24J-2 dentiregeous	33.18	20.65	12.53	-1.08908	2.12738
13	95-90 OKC	30.18	19.05	11.13	17	92-41-C dentiregeous	32.85	20.89	11.96	-1.37908	2.60102
14	95-75C-1 OKC	30.76	20.79	9.97		normal	32.9714	20.4623	12.5091	-2.53908	5.81217
15	95-75C-2 OKC	29.45	19.69	9.76						-2.74908	6.72287
16	94-82-C OKC	29.62	19.75	9.87						-2.63908	6.22933
17	94-76J OKC	29.48	19.66	9.82						-2.68908	6.44901
18	94-17-J-Y OKC	30.69	20.38	10.31						-2.19908	4.59185
19	94-17-J-2 OKC	31.75	21.56	10.19						-2.31908	4.99013
20	94-15C-1 OKC	29.78	20.33	9.45						-3.05908	8.33439
21	94-15c-2 OKC	29.75	20.36	9.39						-3.11908	8.68832
22	93-11-j-j OKC	30.12	20.12	10						-2.50908	5.69256
23	92-113-J OKC	30.44	20.99	9.45						-3.05908	8.33439
		30.3813	20.2835	10.0978
