# Supplementary material for: Expression patterns of miR-221, miR-214, and miR-375 in odontogenic keratocysts versus dentigerous cysts: an in vitro comparison
Source: BMC Oral Health. 2025 Dec 12;25:1896. doi: 10.1186/s12903-025-07289-0 (PMC12699812; doi:10.1186/s12903-025-07289-0)
Supplement: Supplementary file 3 — Supplementary Material 3. [file 12903_2025_7289_MOESM3_ESM.xlsx]

## Sheet: Sheet1
no	sample name	mir221	u6	dct case	no	sample name	mir221	u6	dct control	ddct	fold change
1	00-23 OKC	30.85	20.12	10.73	1	00-73C Dentigerous	33.95	19.86	14.09	-2.22231	4.66639
2	99-58C OKC	31.38	20.69	10.69	2	00-59C dentigerous	33.47	21.05	12.42	-2.26231	4.79758
3	99-47-1 OKC	32.34	19.44	12.9	5	00-42C dentigerous	33.05	19.69	13.36	-0.0523077	1.03692
4	99-47-2 OKC	32.51	20.3	12.21	6	00-7C dentigereous	32.85	19.86	12.99	-0.742308	1.67285
5	98-63C OKC	30.95	20.78	10.17	7	98-89C dentiregeous	33.85	20.78	13.07	-2.78231	6.87952
6	98-54C OKC	31.75	20.36	11.39	8	98-83C dentiregeous	33.75	20.35	13.4	-1.56231	2.95326
7	98-27C OKC	30.89	19.78	11.11	9	98-65C dentiregeous	33.98	20.65	13.33	-1.84231	3.58583
8	97-139C OKC	31.85	20.96	10.89	10	98-12C dentiregeous	34.05	20.48	13.57	-2.06231	4.17654
9	97-136C OKC	32.04	20.86	11.18	11	95-95C dentiregeous	33.85	20.96	12.89	-1.77231	3.416
10	97-136C-2 OKC	31.55	19.69	11.86	13	94-53-C dentiregeous	32.85	20.14	12.71	-1.09231	2.13215
11	97-75C OKC	32.95	20.39	12.56	15	94-24J-1 dentiregeous	33.58	20.65	12.93	-0.392308	1.31249
12	95-94C OKC	30.88	20.47	10.41	16	94-24J-2 dentiregeous	32.58	20.65	11.93	-2.54231	5.8252
13	95-90 OKC	31.58	19.05	12.53	17	92-41-C dentiregeous	32.58	20.89	11.69	-0.422308	1.34007
14	95-75C-1 OKC	31.52	20.79	10.73		normal	33.4146	20.4623	12.9523	-2.22231	4.66639
15	95-75C-2 OKC	31.85	19.69	12.16						-0.792308	1.73184
16	94-82-C OKC	29.78	19.75	10.03						-2.92231	7.58058
17	94-76J OKC	32.59	19.66	12.93						-0.0223077	1.01558
18	94-17-J-Y OKC	30.25	20.38	9.87						-3.08231	8.46968
19	94-17-J-2 OKC	32.85	21.56	11.29						-1.66231	3.16522
20	94-15C-1 OKC	31.52	20.33	11.19						-1.76231	3.3924
21	94-15c-2 OKC	31	20.36	10.64						-2.31231	4.96677
22	93-11-j-j OKC	31.25	20.12	11.13						-1.82231	3.53646
23	92-113-J OKC	31.58	20.99	10.59						-2.36231	5.14192
		31.5526	20.2835	11.2691
