# Supplementary material for: Expression patterns of miR-221, miR-214, and miR-375 in odontogenic keratocysts versus dentigerous cysts: an in vitro comparison
Source: BMC Oral Health. 2025 Dec 12;25:1896. doi: 10.1186/s12903-025-07289-0 (PMC12699812; doi:10.1186/s12903-025-07289-0)
Supplement: Supplementary file 4 — Supplementary Material 4. [file 12903_2025_7289_MOESM4_ESM.xlsx]

## Sheet: mir375 raw data
dct	lesion	fold.change
8.15	1	7.48599
8.915	1	4.40515
8.495	1	5.89378
8.295	1	6.77017
7.6	1	10.9601
8.95	1	4.29957
9.685	1	2.58326
7.79	1	9.60771
8.05	1	8.02328
7.965	1	8.5102
7.995	1	8.33506
6.825	1	18.7549
8.32	1	6.65386
8.13	1	7.59049
7.7	1	10.2262
8.435	1	6.14406
7.56	1	11.2683
8.575	1	5.57585
9.0125	1	4.11728
8.23	1	7.08217
7.675	1	10.4049
7.215	1	14.3124
8.58	1	5.55656
12.315	2	#NULL!
10.285	2	#NULL!
12.54	2	#NULL!
10.855	2	#NULL!
10.01	2	#NULL!
10.72	2	#NULL!
9.8	2	#NULL!
10.675	2	#NULL!
11.2845	2	#NULL!
10.65	2	#NULL!
10.86	2	#NULL!
11.925	2	#NULL!
11.785	2	#NULL!
